# Supplementary material for: Heat therapy for primary dysmenorrhea: a systematic review and meta-analysis
Source: Front Med (Lausanne). 2026 Jan 23;12:1730505. doi: 10.3389/fmed.2025.1730505 (PMC12876241; doi:10.3389/fmed.2025.1730505)
Supplement: Supplementary file 1 [file Data_Sheet_1.zip]

Archive with 8 entries (7 files):
- Add supplementary charts/
- Add supplementary charts/Supplement Table 1.docx
- Add supplementary charts/Supplement Table 2.wps
- Add supplementary charts/Supplement Table 3.docx
- Add supplementary charts/Supplementary Figure 1.pdf
- Add supplementary charts/Supplementary Figure 2.pdf
- Add supplementary charts/Supplementary File 1.xlsx
- Add supplementary charts/~$pplement Table 1.docx
