# Supplementary material for: Heat therapy for primary dysmenorrhea: a systematic review and meta-analysis
Source: Front Med (Lausanne). 2026 Jan 23;12:1730505. doi: 10.3389/fmed.2025.1730505 (PMC12876241; doi:10.3389/fmed.2025.1730505)
Supplement: Supplementary file 1 [file Data_Sheet_1.zip › Add supplementary charts/Supplementary File 1.xlsx]

## Sheet: Baseline 
RefID	First Author and Year	funding	trial registration	Study sites	Countries	No. of participants at baseline	Duration of condition (months): unit	Duration of condition (months): mean/median	Duration of condition (months): SD	Duration of condition (months): other variance	Age: unit	Age: mean/median	Age: SD	Age: other variance	Comments	列1	列2	列3	列4	列5	列6	列7	列8	列9	列10	列11	列12	列13	列14	列15	列16	列17	列18	列19	列20	列21	列22	列23	列24	列25	列26	列27	列28	列29	列30	列31	列32	列33	列34
[truncated: 5,000 more columns]

## Sheet: ROB
Refid	First Author Year	Adequate randomization sequence generation	Adequate allocation concealment	Blinding of patients	Blinding of health care providers	Blinding of data collectors	Blinding of outcome assessors	Blinding of data analyst	Total # patients randomized	# Patients eligible	# Patients lost to follow-up	Loss to follow-up (%)	Loss to follow-up (20%)	Comments
		0.Definitely low risk 1.Probably low risk 2.Definitely high risk 3.Probably high risk	0.Definitely low risk 1.Probably low risk 2.Definitely high risk 3.Probably high risk	0.Definitely low risk 1.Probably low risk 2.Definitely high risk 3.Probably high risk	0.Definitely low risk 1.Probably low risk 2.Definitely high risk 3.Probably high risk	0.Definitely low risk 1.Probably low risk 2.Definitely high risk 3.Probably high risk	0.Definitely low risk 1.Probably low risk 2.Definitely high risk 3.Probably high risk	0.Definitely low risk 1.Probably low risk 2.Definitely high risk 3.Probably high risk

## Sheet: Continuous outcomes
				Outcomes		Instrument					BASELINE SCORES												END SCORES												Change score within groups						comments
											Treatment							Control					Treatment							Control					Treatment			Control
RefID	First Author and Year	Intervention	Control	Outcome Code	Length of follow-up (days)	Instrument name	Lower limit	Upper limit	Direction of the scale	score	Mean/ Median	Variance	Number of patients	Mean1	SD1	lower limit	Higher limit	Number of patients2	Mean2	SD2	lower limit 4	Higher limit4	Mean	Variaces	Number of patients in Group 1	Mean12	SD13	lower limit 3	Higher limit3	Number of patients in Group 2	Mean22	SD23	lower limit 2	Higher limit2	n1	md1	sd12	n2	md2	sd22
		1.Infrared ray 2.Spectrum therapy instrument 3.TDP 4.moxibustion 5.other	1.Placebo（waitlist/bkank/sham） 2.Non-steroidal anti-inflammatory drugs	1.VAS 2.WOMAC 3.SF-36 4.NRS 5.Others(name)	DAYS	1.pain 2.emotion 3.Physiological function			1 Higher is worse 2 Higher is better	1 Baseline & end score 2 Mean difference of end score between groups 3 Baseline & change score 4 Mean difference of change score between groups 5 Baseline only 6 End score only 7 change score only 8 no data but significance 9 no data and significance	1 Mean 2 Median	1 SD 2 [P25,P75] 3 95% CI											1 Mean 2 Median	1 SD 2 [P25,P75] 3 95% CI

## Sheet: Binary outcomes
Ref ID	First Author_year	Intervention Name	AE Name	Outcome Data
				# analyzed n1	# events n1	Comments
note	last name, initial_year		adverse effects	number of patients in intervention group	number of events in intervention group

## Sheet: RoB guide
	Sequence generation: Definitely low risk: If sequence generated by referring to a random number table; Using a computer random number generator; Coin tossing; Shuffling cards or envelopes; Throwing dice; Drawing of lots. Probably low risk Probably high risk: If sequence generation is not reported Definitely high risk: If sequence generated by odd or even date of birth; by some rule based on date …
	Allocation Concealment Definitely low risk: Participants and investigators enrolling participants could not foresee assignments before assigning subjects to groups because of the use of any of the following (e.g. central allocation (including telephone, web-based, and pharmacy-controlled randomization) Probably low risk: sequentially numbered drug cntainers of identical appearance; opaque, sealed…
	For the next 5 questions regarding blinding, when no explicit statement about blinding status is provided, consider the following assumptions: For drug trials and sham trials Placebo controlled drug trial → Probably low risk Active control drug trial (A vs. B) and mention of “double dummy” or that medications were identical or matched → Probably low risk Active control drug trial (A vs. B) but no…
	Blinding of participants Definitely low risk (explicit statement that a group of interest was blinded) Probably low risk (trial described as "double blinded" or "triple blinded") Probably high risk Definitely high risk (explicit statement that a group of interest was NOT blinded, explicit description of the trial as "open label" or "unblinded".			Participants: Individuals who are randomly assigned to the interventions being evaluated
	Blinding of health care providers Definitely low risk (explicit statement that a group of interest was blinded) Probably low risk (trial described as "double blinded" or "triple blinded") Probably high risk Definitely high risk (explicit statement that a group of interest was NOT blinded, explicit description of the trial as "open label" or "unblinded".			Health care providers: for our purposes, these are the people who administer the intervention, not people who deliver other health care to the participants.
	Blinding of data collectors Definitely low risk (explicit statement that a group of interest was blinded) Probably low risk Probably high risk (trial described as "double blinded" or "triple blinded") Definitely high risk (explicit statement that a group of interest was NOT blinded, explicit description of the trial as "open label" or "unblinded".			Data collectors: Individuals who collect data for the study outcomes; data collection could include administering a questionnaire, taking a physical measurement, or eliciting symptoms. If patients are the ones collecting data (filling out surveys, etc) then patients are the data collectors.
	Blinding of outcome assessors and/or adjudicators Definitely low risk (explicit statement that a group of interest was blinded) Probably low risk Probably high risk (trial described as "double blinded" or "triple blinded") Definitely high risk (explicit statement that a group of interest was NOT blinded, explicit description of the trial as "open label" or "unblinded".			Assessors of outcomes: The individuals who ultimately decide whether a participant has had the outcome, or outcomes, of interest
	Blinding of data analysts Definitely low risk (explicit statement that a group of interest was blinded) Probably low risk: you will not choose this option for data analysts Probably high risk (trial described as "double blinded" or "triple blinded") Definitely high risk (explicit statement that a group of interest was NOT blinded, explicit description of the trial as "open label" or "unblinded").			Data analysts: The individuals who conduct the data analysis
	Lost to follow-up/missing data LOW RISK: No missing outcome data or loss to follow-up < 20%; Reasons for missing outcome data mentioned and are unlikely to be related to true outcome; HIGH RISK: Loss to follow-up > 20% IN ANY GROUP; Reason for missing outcome data likely to be related to true outcome, with either imbalance in numbers or reasons for missing data across intervention groups; ‘As-tre…
